# Supplementary material for: Partial connectomes of labeled dopaminergic circuits reveal non-synaptic communication and axonal remodeling after exposure to cocaine
Source: eLife. 2021 Dec 29;10:e71981. doi: 10.7554/eLife.71981 (PMC8716107; doi:10.7554/eLife.71981)
Supplement: Source code 1. [file elife-71981-supp1.zip]

Archive with 1 entries (1 files):
- Wildenberg_source_code_1_Elife_Resub.m
