# Supplementary material for: Partial connectomes of labeled dopaminergic circuits reveal non-synaptic communication and axonal remodeling after exposure to cocaine
Source: eLife. 2021 Dec 29;10:e71981. doi: 10.7554/eLife.71981 (PMC8716107; doi:10.7554/eLife.71981)
Supplement: Source code 1. [file elife-71981-supp1.zip › Wildenberg_source_code_1_Elife_Resub.m]

close all;
 type_probs = [0.38 0.24 0.19 0.18];% from text of manuscript
    cum_probs = cumsum(type_probs);
    
num_realizations = 1000;%number of monte carlo trials

succ_threes = zeros(num_realizations,1);%initialize 'containers' for simulation of each type 

succ_threes_2 = zeros(num_realizations,1);

succ_threes_3 = zeros(num_realizations,1);

succ_threes_4 = zeros(num_realizations,1);

succ_threes_5 = zeros(num_realizations,1);


succ_ones = zeros(num_realizations,1);
succ_ones_2 = zeros(num_realizations,1);
succ_ones_3 = zeros(num_realizations,1);
succ_ones_4 = zeros(num_realizations,1);
succ_ones_5 = zeros(num_realizations,1);

succ_twos = zeros(num_realizations,1);
succ_twos_2 = zeros(num_realizations,1);
succ_twos_3 = zeros(num_realizations,1);
succ_twos_4 = zeros(num_realizations,1);
succ_twos_5 = zeros(num_realizations,1);


succ_fours = zeros(num_realizations,1);
succ_fours_2 = zeros(num_realizations,1);
succ_fours_3 = zeros(num_realizations,1);
succ_fours_4 = zeros(num_realizations,1);
succ_fours_5 = zeros(num_realizations,1);

for gg = 1:num_realizations
for ii = 1:length(test) % total # of axons in real data
    
   simno (ii)= length (test {ii});%find number of boutons per each axon
   for jj=1: (simno (1,ii)); %assign vaircosity type to each bouton of a particualr axon
        coin_flip = rand();
     if coin_flip<=cum_probs(1)
                sum_data{ii}(jj) = 1;
            elseif  coin_flip<=cum_probs(2)
                sum_data{ii}(jj) = 2;
            elseif coin_flip<=cum_probs(3)
                sum_data{ii}(jj) = 3;
            else
                sum_data{ii}(jj) = 4;
            end
   % find all axons in test with a type 3 bouton
    %indices = find(test{ii}==3);
    
    % If indices is greater than 1 (i.e., more than one three occurs)
    % count it as a success
   % if length(indices)>1
       % data_succ_counter = data_succ_counter + 1;
    end
end
    succ_count = 0;
for ii = 1:length (sum_data)
        % Check if type 3 occurs more than once
        if sum(ismember(sum_data{(ii)},3)) > 1
            succ_count = succ_count+1;
        end
    end
    succ_threes(gg) = succ_count;
    
    succ_count = 0;
 for ii = 1:length (sum_data)
        % Check if type 1 occurs more than once
        if sum(ismember(sum_data{(ii)},1)) > 1
            succ_count = succ_count+1;
        end
    end
    succ_ones(gg) = succ_count;  
    succ_count = 0;
for ii = 1:length (sum_data)
        % Check if type 2 occurs more than once
        if sum(ismember(sum_data{(ii)},2)) > 1
            succ_count = succ_count+1;
        end
    end
    succ_twos(gg) = succ_count;  
        succ_count = 0;
 for ii = 1:length (sum_data)
        % Check if type 4 occurs more than once
        if sum(ismember(sum_data{(ii)},4)) > 1
            succ_count = succ_count+1;
        end
    end
    succ_fours(gg) = succ_count;  
    succ_count=0;
    
    
    
    for ii = 1:length (sum_data)
        % Check if type 3 occurs more than once
        if sum(ismember(sum_data{(ii)},3)) > 2
            succ_count = succ_count+1;
        end
    end
    succ_threes_2(gg) = succ_count;
    
    succ_count = 0;
 for ii = 1:length (sum_data)
        % Check if type 3 occurs more than once
        if sum(ismember(sum_data{(ii)},1)) > 2
            succ_count = succ_count+1;
        end
    end
    succ_ones_2(gg) = succ_count;  
    succ_count = 0;
for ii = 1:length (sum_data)
        % Check if type 2 occurs more than once
        if sum(ismember(sum_data{(ii)},2)) > 2
            succ_count = succ_count+1;
        end
    end
    succ_twos_2(gg) = succ_count;  
        succ_count = 0;
 for ii = 1:length (sum_data)
        % Check if type 3 occurs more than once
        if sum(ismember(sum_data{(ii)},4)) > 2
            succ_count = succ_count+1;
        end
    end
    succ_fours_2(gg) = succ_count;  
     succ_count = 0;    
    for ii = 1:length (sum_data)
        % Check if type 3 occurs more than once
        if sum(ismember(sum_data{(ii)},3)) > 3
            succ_count = succ_count+1;
        end
    end
    succ_threes_3(gg) = succ_count;
    
    succ_count = 0;
 for ii = 1:length (sum_data)
        % Check if type 3 occurs more than once
        if sum(ismember(sum_data{(ii)},1)) > 3
            succ_count = succ_count+1;
        end
    end
    succ_ones_3(gg) = succ_count;  
    succ_count = 0;
for ii = 1:length (sum_data)
        % Check if type 3 occurs more than once
        if sum(ismember(sum_data{(ii)},2)) > 3
            succ_count = succ_count+1;
        end
    end
    succ_twos_3(gg) = succ_count;  
        succ_count = 0;
 for ii = 1:length (sum_data)
        % Check if type 3 occurs more than once
        if sum(ismember(sum_data{(ii)},4)) > 3
            succ_count = succ_count+1;
        end
    end
    succ_fours_3(gg) = succ_count;  
    succ_count = 0;
 for ii = 1:length (sum_data)
        % Check if type 3 occurs more than once
        if sum(ismember(sum_data{(ii)},3)) > 4
            succ_count = succ_count+1;
        end
    end
    succ_threes_4(gg) = succ_count;
    
    succ_count = 0;
 for ii = 1:length (sum_data)
        % Check if type 3 occurs more than once
        if sum(ismember(sum_data{(ii)},1)) > 4
            succ_count = succ_count+1;
        end
    end
    succ_ones_4(gg) = succ_count;  
    succ_count = 0;
for ii = 1:length (sum_data)
        % Check if type 3 occurs more than once
        if sum(ismember(sum_data{(ii)},2)) > 4
            succ_count = succ_count+1;
        end
    end
    succ_twos_4(gg) = succ_count;  
        succ_count = 0;
 for ii = 1:length (sum_data)
        % Check if type 3 occurs more than once
        if sum(ismember(sum_data{(ii)},4)) > 4
            succ_count = succ_count+1;
        end
    end
    succ_fours_4(gg) = succ_count;  
    succ_count = 0;
end
for ii = 1:length (sum_data)
        % Check if type 3 occurs more than once
        if sum(ismember(sum_data{(ii)},3)) > 5
            succ_count = succ_count+1;
        end
    end
    succ_threes_5(gg) = succ_count;
    
    succ_count = 0;
 for ii = 1:length (sum_data)
        % Check if type 3 occurs more than once
        if sum(ismember(sum_data{(ii)},1)) > 5
            succ_count = succ_count+1;
        end
    end
    succ_ones_5(gg) = succ_count;  
    succ_count = 0;
for ii = 1:length (sum_data)
        % Check if type 3 occurs more than once
        if sum(ismember(sum_data{(ii)},2)) > 5
            succ_count = succ_count+1;
        end
    end
    succ_twos_5(gg) = succ_count;  
        succ_count = 0;
 for ii = 1:length (sum_data)
        % Check if type 3 occurs more than once
        if sum(ismember(sum_data{(ii)},4)) > 5
            succ_count = succ_count+1;
        end
    end
    succ_fours_5(gg) = succ_count;  
    succ_count = 0;
